# Supplementary material for: Reconstructing Bronze Age diets and farming strategies at the early Bronze Age sites of La Bastida and Gatas (southeast Iberia) using stable isotope analysis
Source: PLoS One. 2020 Mar 11;15(3):e0229398. doi: 10.1371/journal.pone.0229398 (PMC7065743; doi:10.1371/journal.pone.0229398)
Supplement: S1 Table — A) Carbon and nitrogen contents and isotopic compositions of human bone collagen from the sites of La Bastida and Gatas and context information on the respective burials. B) Carbon and nitrogen contents and isotopic compositions of animal bone collagen from the sites of La Bastida and Gatas. C) Carbon and nitrogen contents and isotopic compositions of charred cereal grains from La Bastida and Gatas. D) Average δ13C and δ15N values of subgroups from La Bastida and Gatas. E) Bayesian modelling of dietary compositions using the FRUITS program. Data entry and results. (XLSX) [file pone.0229398.s001.xlsx]

## Sheet: A Humans
S1A Table: Carbon and nitrogen contents and isotopic compositions of human bone collagen from the sites of La Bastida and Gatas and context information on the respective burials.
Age classes: Infans: I 0 – 6 y; Infans II: 6 – 12 y; Juvenile: 12 – 20 y; Adult: >20 y; Young Adult: 20 – 35 y; Middle Adult: 35 – 50 y; Old Adult: >50 y
Chronological phases of the El Argar culture: 2 = c. 2000-1750 BCE; 3 = c. 1750-1550 BCE
Social category: 1: highest -- 5: lowest
Grave no	Sample	Age (weeks, month, years)	Age class	Sex	Chronology	Social category	Collagen yield (%)	N (%)	C (%)	Atomic C/N ratio	δ15N (‰ AIR)	δ13C (‰ V-PDB)
La Bastida*
BA 01	Costa	2 – 2,5 y	Infans I	nd	?	5	0.86408	13.3288	36.48	3.19308	10.3934	-19.2007
BA 02	Costa	3 – 5 m	Infans I	nd	3	5	11.0801	12.6939	34.4988	3.1707	13.8927	-18.2582
BAS 4	Phalanx media manus	> 20 y	Adult	Male ?	3	3 – 4	3.63372	13.4228	36.7079	3.19054	10.87	-19.0419
BA 05	Costa	5.5 m	Infans I	nd	3	5	10.0402	13.8368	37.501	3.16195	12.5222	-18.3667
BA 06/1	Costa	20 – 30 y	Young adult	Male		4	11.5014	13.4762	36.4745	3.15768	10.8488	-19.0933
BA 06/2	Costa	< 1 m	Neonate	nd	3	4	20.8014	11.5318	30.7879	3.11479	11.1655	-18.5216
BA 07	Costa	< 1.5 m	Neonate	nd	3	5	0.83803	12.0399	33.7357	3.26899	12.535	-18.5179
BA 12/1	Costa	> 40 y	Middle/Old adult	Male	2	3	9.57	14.7784	40.0701	3.16329	11.8716	-18.501
BA 12/2	Costa	40 – 45 y	Middle adult	Female	2	3	3.87137	12.6008	34.134	3.16035	10.5847	-18.7958
BA 18/1	Costa	22 – 29 y	Young adult	Male	3	3	1.60287	12.6003	35.5422	3.29086	10.6341	-18.9575
BA 18/2	Costa	18 – 21 y	Young Adult	Male	3	3	0.86	12.8245	38.76	3.52607	9.83709	-19.4519
BA 20	Costa	6 – 7 y	Infans II	nd	3	5	7.45961	14.4579	38.4569	3.10325	9.98188	-19.2459
BA 23/1	Costa	9 – 11 m	Infans I	nd	3	5	7.17981	13.9209	37.1809	3.11601	12.489	-17.7966
BA 23/2	Costa	7 – 10 m	Infans I	nd	3	5	6.59269	14.0489	37.5076	3.11475	13.3344	-17.392
BA 24	Costa	12 – 14 m	Infans I	nd	3	4	6.48454	12.4576	33.3775	3.12583	12.8869	-18.218
BA 26	Costa	6 m	Infans I	nd	3	5	4.74108	13.3816	36.2023	3.15628	14.2261	-17.3682
BA 27	Costa	0 – 1 weeks	Neonate	nd	3	5	11.1404	11.1534	29.9954	3.13757	12.1473	-18.8782
BA 29	Costa	2 y	Infans I	nd	2	4	5.78742	14.1372	37.795	3.11902	11.444	-19.0256
BA 40/1	Costa	> 20 y	Adult	Female	2	1	7.51134	13.3366	36.1319	3.16078	11.7224	-18.4449
BA 40/2	Costa	35 – 49 y	Young/Middle adult	Male	2	1	6.43361	13.5192	36.4921	3.14916	11.7493	-18.4097
BA 41	Costa	< 2.5 m	Neonate	nd	3	5	9.46473	13.0182	35.3417	3.16724	13.2174	-18.8362
BA 42	Costa	14 – 16 m	Infans I	nd	3	5	2.47068	13.3649	36.157	3.15626	10.591	-18.9059
BA 45	Costa	7.5 – 9 m	Infans I	nd	3	5	5.84561	13.9945	37.637	3.13766	13.6148	-17.9373
BA 46	Costa	6 – 7 y	Infans II	nd	3	4	4.23003	12.595	34.1434	3.1627	9.90125	-19.2339
BA 47	Costa	0 – 1 weeks	Neonate	nd	3	5	7.91985	13.554	36.6418	3.15396	11.1617	-18.8862
BA 48	Costa	18 – 25 y	Young adult	Female	3	3 – 4	12.7278	12.4623	33.5005	3.13618	9.50794	-19.209
BA 49	Costa	16 – 18 y	Juvenile	Female	3	4	5.67	13.85	37.15	3.13	10.99	-19.11
BA 50	Costa	11 – 16 m	Infans I	nd		5	5.61798	13.0866	35.1894	3.13713	13.8384	-18.3566
BA 51	Costa	4 y	Infans I	nd	3	5	8.64845	14.3625	38.8193	3.15329	10.9185	-19.3854
BA 59	Costa	10 – 12 m	Infans I	nd	3	5	5.94583	13.9773	37.7181	3.14827	11.7261	-18.8041
BA 60	Costa	44 – 45 y	Middle adult	Female	2	1	2.64188	13.3748	35.9444	3.13539	11.2176	-18.1312
BA 61/1	Costa	35 – 45 y	Middle adult	Male	3	3 – 4	1.97959	13.9815	37.7435	3.14946	10.3485	-18.7678
BA 61/2	Costa	38 – 44 y	Middle adult	Female	2	3 – 4	3.21171	13.3879	35.9314	3.13119	10.5951	-19.2222
BA 62	Costa	50 – 59 y	Old adult	Male	3	3 – 4	5.78714	13.8917	37.5489	3.15347	10.5645	-18.9684
BA 63	Costa	45 – 49 y	Middle adult	Female	3	4	3.64553	12.9464	35.1553	3.16803	11.2886	-18.8414
BA 64	Costa	ca. 2 m	Infans I	nd		5	8.0727	13.0211	35.3667	3.16879	12.2857	-17.4573
BA 66	Costa	18 – 24 m	Infans I	nd	3	5	1.1976	10.0065	32.1667	3.75033	11.8702	-19.2257
BA 67	Costa	8 m	Infans I	nd	3	5	2.44545	12.2577	33.6702	3.20467	13.2987	-17.6991
BA 71/2	Costa	16 – 18 y	Juvenile	Male	3	3 – 4	2.1035	14.43	40.1	3.24209	10.18	-18.5423
BA 75	Costa	1.5 – 2.5 m	Infans I	nd		5	3.39725	12.5837	34.0196	3.15404	12.523	-18.2517
BA 76	Costa	ca. 18 m	Infans I	nd	2	5	7.73	12.69	34.09	3.14	13.69	-18.06
BA 77	Costa	> 60 y	Old adult	Female	2	3 – 4	5.34916	12.9717	35.1372	3.16021	11.1022	-18.7524
BA 78	Costa	25 – 35 y	Young adult	Male	3	3 – 4	2.04355	11.0086	30.7022	3.25375	10.6062	-18.9241
BA 79	Femur	55 – 60 y	Old Adult	Female	2	5	11.51	17.556	46.7598	3.10737	11.3389	-18.8826
BA 80	Femur	20 – 23 y	Young adult	Female	2	3 – 4	3.17	16.6844	44.7985	3.13256	11.0174	-18.509
BA 81	Costa	6 – 7 y	Infans II	nd	3	4	0.925767	13	36.51	3.27496	9.81	-19.3961
Ba 82	Costa	> 20 y	Adult	Female?	2	3	8.34673	15.1032	41.157	3.17923	10.48	-19.1306
BA 83	Os longus indet.	> 20 y	Adult	Female	3	5	6.1	11.7	32.3	3.2	10.1	-18
Gatas
GA 21	Costa	12 – 16 m	Infans I	nd	3	5	12.3887	15.2099	41.1258	3.15454	14.02	-18.3443
GA 23	Costa	13 – 15 y	Juvenile	Female	3	4	14.3371	15.556	42.3697	3.17764	9.05	-19.9512
GA 26	Phalanx media manus	30 – 40 y	Young/Middle adult	Female	2	5	9.04096	13.734	37.3062	3.16907	9.1	-19.3222
GA 29/1	Costa	10 – 12 y	Infans II	nd	3	4	11.3282	15.0395	40.6722	3.1551	8.75	-19.9064
GA 29/2	Cranium	11 – 24 m	Infans I	nd	3	4	3.85236	13.0762	35.8325	3.19701	12.63	-18.4265
GA 29/3	Humerus	6 – 9 m	Infans I	nd	3	4	11.2187	15.6982	42.7208	3.17495	12.07	-19.0333
GA 30	Costa	5 – 9 m	Infans I	nd	3	4	17.1125	14.8447	40.9753	3.22031	13	-18.6182
GA 32	Costa	14 – 18 m	Infans I	nd	2	5	10.8165	14.1622	38.6732	3.18585	12.33	-18.5739
GA 33/N	Cranium	> 50 y	Old adult	Female	2	3 – 4	12.1372	15.5731	42.5841	3.19022	9.6	-19.2437
GA 33/S	Metacarpus	> 50 y	Old adult	Male	2	3 – 4	17.0982	15.272	41.5321	3.17274	9.43	-19.125
GA 34	Costa	4 – 7 y	Infans II	nd	3	4	10.6673	14.9154	40.8792	3.19752	9.87	-19.19
GA 35/1	Vertebra	21 – 25 y	Young adult	Female	3	3	2.97483	11.8609	32.9369	3.23974	8.58	-19.492
GA 35/2	Vertebra	20 – 40 y	Young/Middle adult	Male	3	3	2.72647	13.3833	36.9651	3.22238	10.7	-19.4554
GA 36	Vertebra	12 – 18 m	Infans I	nd	2	4	8.00572	14.2794	38.4574	3.14207	11.23	-18.9329
GA 37/1	Mandibula	> 50 y	Old adult	Female	2	5	11.7303	15.4357	41.8703	3.16465	10.24	-19.4669
GA 37/2	Phalanx pedis	> 47 y	Old adult	Male	2	5	14.4706	15.0711	40.9365	3.16893	9.83	-19.1979
GA 38	Cranium	2 – 3 y	Infans I	nd	3	5	3.875	14.8587	40.3855	3.17097	10.7	-19.2114
GA 39	Costa	14 – 16 y	Juvenile	Male?	3	5	7.08102	14.6159	40.1065	3.20137	8.23	-19.85
GA 40	Costa + vertebra	3 – 6 m	Infans I	nd	3	4	10.8524	14.4497	39.2842	3.1718	13.14	-19.0179
GA 41	Costa	50 – 60 y	Old adult	Male	2	1	2.8169	13.2479	38.6224	3.40126	9.77	-19.51
GA 44	Costa	40 – 60 y	Middle/Old adult	Female	2	3	8.58531	15.2498	41.6851	3.18906	10.03	-19.4518
* All samples from La Bastida come from UAB's excavations except for BA 04, which belongs to tumb 4 excavated by the Siret brothers in the 19th century.
The skeletons from the modern excavations of La Bastida are kept at the Archaeological Research Centre of La Bastida, Totana, Spain.
Remains of burial BA-04 are kept at the MRAH of Brussels, Belgium, and were sampled with the permission of Dr. Nicolas Cauwe, custodian responsible for the El Argar collection at the MRAH.
All samples from Gatas are kept at the Archaeological Laboratory ASOME of the UAB, Barcelona, Spain.

## Sheet: B Animals
S1B Table: Carbon and nitrogen contents and isotopic compositions of animal bone collagen from the sites of La Bastida and Gatas.
Context	Species	Sample	Collagen yield (%)	C (%)	N (%)	Atomic C/N ratio	δ15N (‰ AIR)	δ13C (‰ V-PDB)
La Bastida*
BA 6	Ovis aries	Talus	11.0847	39.5134	14.6812	3.14001	9.76021	-19.7348
BA 12	Ovis aries	Talus	4.49814	29.75	10.89	3.18717	8.24	-19.6107
BA 65	Ovis aries	Radius	0.59	38.17	12.52	3.55684	9.08219	-19.8429
BA 48	Capra hircus	Talus	4.65878	36.4112	13.4372	3.16135	8.46628	-19.3837
BA 60	Bos taurus	Talus	6.2414	34.8676	12.6709	3.21042	9.05134	-19.256
BA 70	Bos taurus	Talus	1.951	31.565	11.3818	3.23549	8.1728	-19.1933
H 35-94	Bos taurus	Talus	10.01	46.44	17.46	3.10309	8.67	-19.1546
H 7-55-1	Bos taurus	Talus	2.81	34.29	12.48	3.20553	7.78616	-18.6236
H 36-181.1	Bos taurus	Talus	14.33	48.25	18.18	3.09635	9.79	-17.574
BA 78	Sus domesticus	Talus	3.24556	37.6991	13.5687	3.24145	8.84431	-19.7567
H 3_1A5	Sus domesticus	Talus	1.78787	34.9721	12.6326	3.2298	8.78484	-19.1691
H 2-297.31	Sus domesticus	Metatarsus	7.95	41.92	15.7002	3.11503	9.60299	-18.9686
H 35-92.302	Sus domesticus	Talus	5.3	43.06	16	3.13979	9.88	-19.5971
H 2_2A5	Canis familiaris	Talus	8.06822	31.7293	11.712	3.16065	8.72622	-18.8062
H 7_1A1	Canis familiaris	Talus	1.24	37.01	12.8	3.37331	9.12	-19.52
H 54-107.1	Cervus elaphus	Phalanx	1.27	37.62	13.78	3.18505	3.79	-19.5568
H 62-16.30	Cervus elaphus	Phalanx	13.7014	48.15	18.01	3.1191	5.33	-19.6162
Gatas
G-MS-136	Bos taurus	Occipital	5.73238	39.49	14.58	3.15992	7.41	-17.8492
G-ZC-11958	Bos taurus	Phalanx 2	4.01983	39.2361	14.291	3.20309	7.33	-19.4134
G-ZC-3590	Bos Taurus	Metacarpal	7.78698	41.6543	15.3287	3.1703	6.77	-17.7617
G-MS-142	Sus domesticus	Phalanx 2	2.78314	36.1882	12.7976	3.29901	7.94	-19.967
G-ZB-3417	Sus domesticus	Metatarsal 3	2.24037	36.9467	13.4391	3.20739	8.05	-19.8473
G-ZC-5639	Sus domesticus	Frontal	9.4193	39.8709	14.6238	3.18084	7	-20.6461
G-MS-151	Ovis aries	Calcaneus	14.321	41.0789	15.0837	3.1773	6.45	-20.2531
G-ZC-11961	Ovis aries	Radius	14.8248	42.0879	15.5113	3.1656	5.08	-19.0547
G-MS-141	Cervus elaphus	Phalanx 1	4.83841	38.1191	13.8973	3.20007	4.44	-19.4499
G-ZB-3313	Cervus elaphus	Phalanx 3	12.4396	41.29	15.2343	3.16206	4.18	-20.0914
G-MS-150	Capra hircus	Calcaneus	13.859	40.2759	14.7942	3.17615	6.55	-19.6381
G-ZC-11962	Capra hircus	Talus	4.20682	41.3129	15.1551	3.18033	4.44	-19.594
*Animal bones from La Bastida are kept at the Archaeological Research Centre of La Bastida, Totana, Murcia.
Animal bones from Gatas are kept at the Archaeozoological Laboratory of the UAB, Barcelona, Spain.

## Sheet: C Cereals
S1C Table: Carbon and nitrogen contents and isotopic compositions of charred cereal grains from La Bastida and Gatas. Nitrogen isotope ratios are given as measured and corrected for an average increase of 0.31 due to charring (Styring et al. 2017).
Δ13C values are calculated following Farquhar et al. 1989:				δ13Cair = -6.39 (http://web.udl.es/usuaris/x3845331/AIRCO2_LOESS.xls)
Site	Context	Species	C (%)	N (%)	Atomic C/N ratio	δ15N (‰ AIR)	δ15N (‰ AIR) corrected for charring effect	δ13C (‰ V-PDB)	Δ13C (‰ V-PDB)
La Bastida	La Bastida H12-1A5-Tr.89 Fase I	Hordeum vulgare L.	67.5272	2.87684	23.4727	5.10186	4.79086	-22.595	16.5796
La Bastida	La Bastida H12-1A5-Tr.89 Fase I	Hordeum vulgare L.	66.2837	2.08031	31.8624	3.72376	3.41276	-23.4251	17.4437
La Bastida	La Bastida H12-1A5-Tr.89 Fase I	Hordeum vulgare L.	58.5362	2.40186	24.3712	4.58907	4.27807	-23.7588	17.7916
La Bastida	La Bastida H12-1A5-Tr.89 Fase I	Hordeum vulgare L.	65.6066	3.51816	18.648	6.7134	6.4024	-21.8464	15.8017
La Bastida	La Bastida H12-1A5-Tr.89 Fase I	Hordeum vulgare L.	66.6365	2.43005	27.4219	5.15895	4.84795	-23.1304	17.1368
La Bastida	La Bastida H35-UE205-Tr.256 Fase II	Hordeum vulgare L.	64.9915	2.94351	22.0796	7.2362	6.9252	-23.3841	17.401
La Bastida	La Bastida H35-UE205-Tr.256 Fase II	Hordeum vulgare L.	61.2051	5.40261	11.3288	6.00679	5.69579	-21.1704	15.1
La Bastida	La Bastida H35-UE205-Tr.256 Fase II	Hordeum vulgare L.	62.371	2.8859	21.6123	5.97772	5.66672	-22.8406	16.8351
La Bastida	La Bastida H35-UE205-Tr.256 Fase II	Hordeum vulgare L.	61.8508	5.11699	12.0873	3.94694	3.63594	-26.3305	20.4797
La Bastida	La Bastida H35-UE205-Tr.256 Fase II	Hordeum vulgare L.	64.1689	2.92166	21.9632	5.71063	5.39963	-23.7121	17.7428
La Bastida	La Bastida H35-UE205-Tr.256 Fase II	Hordeum vulgare L.	57.732	5.69928	10.1297	4.84598	4.53498	-21.1643	15.0938
La Bastida	La Bastida H35-UE205-Tr.256 Fase II	Hordeum vulgare L.	59.5145	3.40681	17.4693	4.70648	4.39548	-24.0615	18.1072
La Bastida	La Bastida H35-UE205-Tr.256 Fase II	Hordeum vulgare L.	59.6115	2.55977	23.2878	4.92657	4.61557	-21.3228	15.2582
La Bastida	La Bastida H36-UE203E-Tr.257 Fase II	Hordeum vulgare L.	64.1382	2.68472	23.8901	4.66527	4.35427	-23.7635	17.7964
La Bastida	La Bastida H36-UE203E-Tr.257 Fase II	Hordeum vulgare L.	64.8123	2.09941	30.8718	7.09613	6.78513	-23.0121	17.0136
La Bastida	La Bastida H36-UE203E-Tr.257 Fase II	Hordeum vulgare L.	65.3941	2.46985	26.477	7.21261	6.90161	-23.8491	17.8856
La Bastida	La Bastida H36-UE203E-Tr.257 Fase II	Hordeum vulgare L.	62.3058	4.13286	15.0757	8.99116	8.68016	-20.6074	14.5166
La Bastida	La Bastida H36-UE203E-Tr.257 Fase II	Hordeum vulgare L.	63.9212	2.70237	23.6538	6.49058	6.17958	-22.4324	16.4106
La Bastida	La Bastida H36-UE203E-Tr.257 Fase II	Hordeum vulgare L.	64.6749	1.86233	34.7279	4.09351	3.78251	-23.8778	17.9156
La Bastida	La Bastida H36-UE203E-Tr.257 Fase II	Hordeum vulgare L.	64.5195	2.59982	24.8169	8.51217	8.20117	-24.005	18.0483
La Bastida	La Bastida H3-BA18a-Tr.84 Fase IV	Hordeum vulgare L.	53.9118	2.28829	23.5598	9.31065	8.99965	-23.9219	17.9616
La Bastida	La Bastida H3-BA18a-Tr.84 Fase IV	Hordeum vulgare L.	55.8216	2.88006	19.3821	5.89591	5.58491	-22.4372	16.4155
La Bastida	La Bastida H3-BA18a-Tr.84 Fase IV	Hordeum vulgare L.	57.2245	3.83839	14.9085	4.35759	4.04659	-23.309	17.3227
La Bastida	La Bastida H3-BA18a-Tr.84 Fase IV	Hordeum vulgare L.	57.0971	2.61468	21.8371	6.65261	6.34161	-24.3057	18.362
La Bastida	La Bastida H3-BA18a-Tr.84 Fase IV	Hordeum vulgare L.	56.4533	6.41302	8.80292	2.55794	2.24694	-21.8486	15.8039
La Bastida	La Bastida H3-BA18a-Tr.84 Fase IV	Hordeum vulgare L.	52.3029	2.4804	21.0865	2.86203	2.55103	-23.3187	17.3328
La Bastida	La Bastida H3-BA18a-Tr.84 Fase IV	Hordeum vulgare L.	58.8205	5.28153	11.137	2.42825	2.11725	-21.0142	14.9382
La Bastida	La Bastida H3-BA18a-Tr.84 Fase IV	Hordeum vulgare L.	58.1738	4.31006	13.4972	3.23738	2.92638	-22.545	16.5276
La Bastida	La Bastida H3-BA18a-Tr.84 Fase IV	Hordeum vulgare L.	68.5108	2.8656	23.908	6.32724	6.01624	-23.6246	17.6517
La Bastida	La Bastida H3-BA18a-Tr.84 Fase IV	Hordeum vulgare L.	59.3414	4.33371	13.693	3.31802	3.00702	-22.2037	16.1728
La Bastida	La Bastida H3-BA18-Tr.27 Fase IV	Hordeum vulgare L.	58.1714	2.83951	20.4864	7.21948	6.90848	-24.2493	18.3031
La Bastida	La Bastida H3-BA18-Tr.27 Fase IV	Hordeum vulgare L.	53.5498	2.38259	22.4755	5.07995	4.76895	-22.2103	16.1797
La Bastida	La Bastida H3-BA18-Tr.27 Fase IV	Hordeum vulgare L.	55.1774	2.39693	23.0201	6.18414	5.87314	-23.2252	17.2355
La Bastida	La Bastida H3-BA18-Tr.27 Fase IV	Hordeum vulgare L.	55.0541	2.07211	26.5691	4.54917	4.23817	-23.7829	17.8166
La Bastida	La Bastida H3-BA18-Tr.27 Fase IV	Hordeum vulgare L.	55.9834	2.53658	22.0704	7.67272	7.36172	-23.9128	17.9521
La Bastida	La Bastida H3-BA18-Tr.27 Fase IV	Hordeum vulgare L.	57.1669	4.11905	13.8787	4.03992	3.72892	-23.5512	17.5751
La Bastida	La Bastida H3-BA18-Tr.27 Fase IV	Hordeum vulgare L.	54.2414	2.34967	23.0847	6.94284	6.63184	-23.1979	17.2071
La Bastida	La Bastida H3-BA18-Tr.27 Fase IV	Hordeum vulgare L.	54.0136	2.28842	23.603	5.53393	5.22293	-22.6763	16.6642
La Bastida	La Bastida H3-BA18-Tr.27 Fase IV	Hordeum vulgare L.	54.2125	2.14214	25.3076	6.33142	6.02042	-23.8272	17.8629
La Bastida	La Bastida H3-BA18-Tr.27 Fase IV	Hordeum vulgare L.	55.1276	3.14005	17.5563	-0.0792124	-0.390212	-21.9255	15.8838
La Bastida	La Bastida H7-1B4-Tr.56 Fase III	Hordeum vulgare L.	67.9429	2.49539	27.2274	3.66366	3.35266	-23.8689	17.9063
La Bastida	La Bastida H7-1B4-Tr.56 Fase III	Hordeum vulgare L.	60.7829	5.33664	11.3897	6.67352	6.36252	-23.9884	18.0309
La Bastida	La Bastida H7-1B4-Tr.56 Fase III	Hordeum vulgare L.	66.9747	3.04955	21.9621	5.68924	5.37824	-23.7163	17.7471
La Bastida	La Bastida H7-1B4-Tr.56 Fase III	Hordeum vulgare L.	55.2323	3.74918	14.7318	8.24483	7.93383	-21.4188	15.3577
La Bastida	La Bastida H7-1B4-Tr.56 Fase III	Hordeum vulgare L.	64.7688	3.80887	17.0047	5.39369	5.08269	-20.4355	14.3385
La Bastida	La Bastida H7-1B4-Tr.56 Fase III	Hordeum vulgare L.	63.9153	4.02112	15.8949	7.94785	7.63685	-20.718	14.6311
La Bastida	La Bastida H7-1B4-Tr.56 Fase III	Hordeum vulgare L.	63.1608	2.41096	26.1973	4.08165	3.77065	-22.6475	16.6342
La Bastida	La Bastida H7-1B4-Tr.56 Fase III	Hordeum vulgare L.	64.8947	3.81809	16.9966	6.62359	6.31259	-23.3605	17.3764
La Bastida	La Bastida H7-1B4-Tr.56 Fase III	Hordeum vulgare L.	59.8912	3.56517	16.7989	5.90638	5.59538	-21.8006	15.754
La Bastida	La Bastida H7-1B4-Tr.56 Fase III	Hordeum vulgare L.	56.9072	3.04846	18.6675	7.25558	6.94458	-22.4896	16.47
La Bastida	La Bastida H8-3A1-Tr.42 Fase IV	Hordeum vulgare L.	65.3175	2.35445	27.7422	6.15888	5.84788	-22.3603	16.3356
La Bastida	La Bastida H8-3A1-Tr.42 Fase IV	Hordeum vulgare L.	65.8277	2.85703	23.0406	5.99226	5.68126	-22.0399	16.0026
La Bastida	La Bastida H8-3A1-Tr.42 Fase IV	Hordeum vulgare L.	64.1846	2.63967	24.3154	6.89703	6.58603	-23.0105	17.0119
La Bastida	La Bastida H8-3A1-Tr.42 Fase IV	Hordeum vulgare L.	68.5903	2.95282	23.2288	5.48652	5.17552	-22.6367	16.623
La Bastida	La Bastida H8-3A1-Tr.42 Fase IV	Hordeum vulgare L.	68.1106	2.9981	22.7179	6.74084	6.42984	-22.3049	16.2779
La Bastida	La Bastida H8-3A1-Tr.42 Fase IV	Hordeum vulgare L.	67.0135	2.69396	24.8755	5.10421	4.79321	-22.4586	16.4377
La Bastida	La Bastida H8-3A1-Tr.42 Fase IV	Hordeum vulgare L.	65.6952	2.44597	26.8585	6.50385	6.19285	-23.2648	17.2767
La Bastida	La Bastida H8-3A1-Tr.42 Fase IV	Hordeum vulgare L.	67.3121	2.68468	25.0727	6.38721	6.07621	-23.3461	17.3614
La Bastida	La Bastida H8-3A1-Tr.42 Fase IV	Hordeum vulgare L.	68.1427	2.29909	29.639	4.29048	3.97948	-23.6624	17.691
La Bastida	La Bastida H8-3A1-Tr.42 Fase IV	Hordeum vulgare L.	67.8095	2.71142	25.0089	5.46571	5.15471	-23.0314	17.0337
La Bastida	La Bastida H9-Tr.24,48,55,94 Fase I	Hordeum vulgare L.	64.8663	3.40921	19.0268	5.98796	5.67696	-22.4068	16.384
La Bastida	La Bastida H9-Tr.24,48,55,94 Fase I	Hordeum vulgare L.	62.7031	5.34717	11.7264	8.29399	7.98299	-20.8669	14.7855
La Bastida	La Bastida H9-Tr.24,48,55,94 Fase I	Hordeum vulgare L.	65.3463	2.75375	23.7299	8.3848	8.0738	-21.0354	14.96
La Bastida	La Bastida H9-Tr.24,48,55,94 Fase I	Hordeum vulgare L.	65.2235	2.01094	32.4343	6.63453	6.32353	-24.6973	18.7709
La Bastida	La Bastida H35-UE205-Tr.256 Fase II	Triticum aestivum-durum	62.0879	3.97147	15.6335	6.31902	6.00802	-21.9277	15.886
La Bastida	La Bastida H35-UE205-Tr.256 Fase II	Triticum aestivum-durum	58.8781	4.43223	13.2841	4.83065	4.51965	-22.0393	16.002
La Bastida	La Bastida H35-UE205-Tr.256 Fase II	Triticum aestivum-durum	62.9356	3.55017	17.7275	6.45394	6.14294	-22.359	16.3342
La Bastida	La Bastida H35-UE205-Tr.256 Fase II	Triticum aestivum-durum	64.4745	2.89338	22.2834	4.41719	4.10619	-22.8583	16.8536
La Bastida	La Bastida H35-UE205-Tr.256 Fase II	Triticum aestivum-durum	60.9418	3.7589	16.2127	9.16304	8.85204	-23.1586	17.1661
La Bastida	La Bastida H35-UE205-Tr.256 Fase II	Triticum aestivum-durum	63.1099	2.99387	21.0797	4.31652	4.00552	-22.7839	16.7761
La Bastida	La Bastida H35-UE205-Tr.256 Fase II	Triticum aestivum-durum	55.1721	2.02959	27.1838	4.70706	4.39606	-23.0529	17.0561
La Bastida	La Bastida H36-UE203E-Tr.257 Fase II	Triticum aestivum-durum	61.7863	3.46465	17.8334	6.75458	6.44358	-20.5353	14.4419
La Bastida	La Bastida H36-UE203E-Tr.257 Fase II	Triticum aestivum-durum	61.6545	3.02672	20.3701	4.07327	3.76227	-22.66	16.6472
La Bastida	La Bastida H3-BA18-Tr.27 Fase IV interior urna	Triticum aestivum-durum	58.8906	2.88706	20.3981	6.06402	5.75302	-22.2392	16.2097
La Bastida	La Bastida H3-BA18-Tr.27 Fase IV interior urna	Triticum aestivum-durum	61.0557	3.41848	17.8605	6.05728	5.74628	-21.1699	15.0995
La Bastida	La Bastida H3-BA18-Tr.27 Fase IV interior urna	Triticum aestivum-durum	58.9875	3.35445	17.5849	6.90175	6.59075	-21.6985	15.648
La Bastida	La Bastida H7-1B4-Tr.56 Fase III	Triticum aestivum-durum	58.311	4.3286	13.4711	5.14524	4.83424	-20.5606	14.4681
La Bastida	La Bastida H7-1B4-Tr.56 Fase III	Triticum aestivum-durum	44.4509	2.96248	15.0046	3.38065	3.06965	-21.5007	15.4428
La Bastida	La Bastida H7-1B4-Tr.56 Fase III	Triticum aestivum-durum	62.5837	4.35887	14.3578	4.44917	4.13817	-21.4873	15.4289
La Bastida	La Bastida H7-1B4-Tr.56 Fase III	Triticum aestivum-durum	59.8343	3.54709	16.8686	3.56779	3.25679	-21.4574	15.3978
La Bastida	La Bastida H7-1B4-Tr.56 Fase III	Triticum aestivum-durum	44.3899	2.4265	18.2938	9.10661	8.79561	-20.5791	14.4873
La Bastida	La Bastida H9-Tr.24,48,55,94 Fase I	Triticum aestivum-durum	64.4665	3.69311	17.4559	4.73518	4.42418	-22.6687	16.6563
La Bastida	La Bastida H9-Tr.24,48,55,94 Fase I	Triticum aestivum-durum	63.2633	3.93955	16.0585	6.99055	6.67955	-21.5177	15.4604
La Bastida	La Bastida H9-Tr.24,48,55,94 Fase I	Triticum aestivum-durum	61.2688	3.72588	16.4441	6.31356	6.00256	-22.8837	16.88
La Bastida	La Bastida PDMZ1 H3-BA18-Tr.27 Fase IV interior urna	Triticum aestivum-durum	61.4607	5.57255	11.0292	7.04803	6.73703	-20.0604	13.9503
La Bastida	La Bastida PDMZ1 H3-BA18-Tr.27 Fase IV interior urna	Triticum aestivum-durum	59.4787	3.43574	17.3118	3.23783	2.92683	-22.5153	16.4967
Gatas	Gatas '95 ZC-T41 Fase II Nivel C	Hordeum vulgare L.	61.7675	2.59877	23.768	6.22992	5.91892	-23.9632	18.0046
Gatas	Gatas '95 ZC-T41 Fase II Nivel C	Hordeum vulgare L.	62.4299	3.5564	17.5542	2.38949	2.07849	-20.9301	14.8509
Gatas	Gatas '95 ZC-T41 Fase II Nivel C	Hordeum vulgare L.	61.7671	2.3797	25.9558	6.89369	6.58269	-24.3351	18.3927
Gatas	Gatas '95 ZC-T41 Fase II Nivel C	Hordeum vulgare L.	60.8277	3.40535	17.8624	6.65065	6.33965	-23.534	17.5571
Gatas	Gatas '95 ZC-T41 Fase II Nivel C	Hordeum vulgare L.	61.5672	3.44959	17.8477	8.46454	8.15354	-21.2977	15.2321
Gatas	Gatas '95 ZC-T41 Fase II Nivel C	Hordeum vulgare L.	61.3437	2.70709	22.6604	7.08014	6.76914	-23.8875	17.9257
Gatas	Gatas '95 ZC-T41 Fase II Nivel C	Hordeum vulgare L.	60.9953	3.03779	20.0788	7.47991	7.16891	-21.7412	15.6924
Gatas	Gatas '95 ZC-T41 Fase II Nivel C	Hordeum vulgare L.	61.8356	2.97715	20.77	4.74036	4.42936	-21.5075	15.4498
Gatas	Gatas '95 ZC-T41 Fase II Nivel C	Hordeum vulgare L.	60.9812	2.42988	25.0964	7.24816	6.93716	-23.2116	17.2213
Gatas	Gatas '95 ZC-T41 Fase II Nivel C	Hordeum vulgare L.	59.5285	3.30573	18.0077	5.39732	5.08632	-22.3648	16.3402
Gatas	Gatas '95 ZC-T41 Fase II	Triticum aestivum-durum	62.2233	3.31519	18.7692	4.85375	4.54275	-20.9158	14.8361
Gatas	Gatas '95 ZC-T41 Fase II	Triticum aestivum-durum	60.9732	2.85137	21.3838	4.89262	4.58162	-21.7438	15.6951
Gatas	Gatas '95 ZC-T41 Fase II	Triticum aestivum-durum	56.2599	3.12142	18.0238	2.85544	2.54444	-21.4816	15.4229
Gatas	Gatas '95 ZC-T41 Fase II	Triticum aestivum-durum	62.0508	3.0523	20.3292	4.46268	4.15168	-23.6888	17.7186
Gatas	Gatas '95 ZC-T41 Fase II	Triticum aestivum-durum	56.5537	3.50425	16.1386	5.08787	4.77687	-22.6938	16.6823
Gatas	Gatas '95 ZC-T41 Fase II	Triticum aestivum-durum	61.5715	3.86044	15.9493	5.25031	4.93931	-20.9953	14.9185
Gatas	Gatas '95 ZC-T41 Fase II	Triticum aestivum-durum	61.4542	3.10711	19.7786	4.29434	3.98334	-23.8166	17.8518
Individual seeds were prepared and destroyed during the isotopic analyses.
Farquhar et al. 1989: Farquhar, G. D., J. R. Ehleringer and K. T. Hubrick (1989). "Carbon isotope fractionation and photosynthesis." Annu. Rev. Plant. Physiol. Mol. Biol. 44, 1989: 503-537.
Styring 2017: Styring, A. K., M. Charles, F. Fantone, M. M. Hald, A. McMahon, R. H. Meadow, G. K. Nicholls, A. K. Patel, M. C. Pitre, A. Smith, A. Sołtysiak, G. Stein, J. A. Weber, H. Weiss and A. Bogaard (2017). "Isotope evidence for agricultural extensification reveals how the world’s first cities were fed." Nature Plants 3, Article number: 17076: 1-11.

## Sheet: D Averages
S1D Table: Average δ13C and δ15N values of subgroups from La Bastida and Gatas
La Bastida							Gatas
Group	n	δ13C (avg.)	δ13C (SD.)	δ15N (avg.)	δ15N (SD.)		n	δ13C (avg.)	δ13C (SD.)	δ15N (avg.)	δ15N (SD.)
Humans
All individuals	48	-18.644	0.545063	11.5192	1.25312		21	-19.2058	0.451789	10.5857	1.67341
Infans I (all individuals)	23	-18.4065	0.603793	12.4249	1.12162		9	-18.8165	0.329742	12.11	1.30392
Infans I (< 2 years)	20	-18.2869	0.550694	12.6508	1.0078		7	-18.7067	0.28578	12.6314	0.884372
Infans II	3	-19.292	0.0903901	9.89771	0.0859931		1	-19.9064		8.75
Juvenile	2	-18.8262	0.401395	10.585	0.572756		2	-19.9006	0.0715505	8.64	0.579828
Adult (all individuals)	20	-18.8017	0.373071	10.8142	0.621852		9	-19.3628	0.143724	9.69778	0.624455
Adult (male)	9	-18.9017	0.313786	10.8145	0.642887		5	-19.3221	0.189149	9.9325	0.541133
Adult (female)	11	-18.7199	0.411474	10.8141	0.635679		4	-19.3953	0.107241	9.51	0.679043
Animals
All	17	-19.2567	0.553869	8.41749	1.59066		12	-19.4638	0.880933	6.30333	1.40592
Ovis, capra, bos, sus, cervus	15	-19.2692	0.57531	8.35007	1.68663		12	-19.4638	0.880933	6.30333	1.40592
Ovis, capra, bos, sus	13	-19.2204	0.605506	8.93316	0.676444		10	-19.4025	0.94896	6.702	1.16299
Ovis, capra, bos	9	-19.1526	0.694869	8.77989	0.698606		7	-19.0806	0.941319	6.29	1.12147
Deer	2	-19.5865	0.0419659	4.56	1.08894		2	-19.7707	0.453589	4.31	0.183848
Cereals
Barley (δ15N corrected for charring effect)	64	-22.8585	1.13443	5.40675	1.7307		10	-22.6773	1.25539	5.94642	1.71874
Wheat (δ15N corrected for charring effect)	22	-21.8961	0.912963	5.32686	1.66016		7	-22.1908	1.21779	4.21714	0.809378
Average differences
Adult - barley		4.05674		5.4075				3.31449		3.75136
Adult - wheat		3.09433		5.48739				2.82804		5.48063
Adult - herbivores&pigs		0.418664		1.88108				0.0396895		2.99578
Herbivores&pigs - barley		3.63808		3.52641				3.2748		0.755583
Herbivores&pigs - wheat		2.67566		3.6063				2.78835		2.48486
Inf. I - adult		0.395242		1.61062				0.546272		2.41222
Inf. I (< 2 years) - females		0.433028		1.83673				0.688595		3.12143
Isotope ratio estimations (Isotope spacing: δ13C plant=> collagen: +4.8 ‰; δ13C collagen => collagen: +0.8 ‰; δ15N plant=> collagen: +4.0 ‰; δ15N collagen => collagen: +4.0 ‰)
Herbivore&pig forage		-24.0204	0.676444	4.93316	0.676444			-24.2025	0.94896	2.702	1.16299
Wild animal forage		-24.3865	0.0419659	0.56	1.08894			-24.5707	0.453589	0.31	0.183848
Human collagen: 100 % Herbivore&pig meat diet		-18.4204	0.676444	12.9332	0.676444			-18.6025	0.94896	10.702	1.16299
Human collagen: 100 % Barley diet		-18.0585	1.13443	9.40675	1.7307			-17.8773	1.25539	9.94642	1.71874
Human collagen: 100 % Wheat diet		-17.0961	0.912963	9.32686	1.66016			-17.3908	1.21779	8.21714	0.809378
Human collagen: 100 % Wild animal diet		-18.7865	0.0419659	8.56	1.08894			-18.9707	0.453589	8.31	0.183848

## Sheet: E FRUITS estimates
S1E Table: Bayesian modelling of dietary compositions using the FRUITS program. Data entry and results
La Bastida								Gatas
Proxies
δ13C
δ15N
Target/Consumer data
	δ13C	SD	δ15N	SD					δ13C	SD	δ15N	SD
Adult Average	-18.8	0.37	10.81	0.62				Adult Average	-19.3628	0.143724	9.69778	0.624455
Sources
Barley
Wheat
Bean
Domestic animal meat
Wild animal meat
Source fractions
Proteins
Energy
Offset/Weights
	Offset	Unc.	Proteins	Unc.	Energy	Unc.
δ13C	0.8	0.5	74	4	26	0
δ15N	4	1	100	0	0	0
Source values								Source values
	δ13C	SD	δ15N	SD					δ13C	SD	δ15N	SD
Barley Proteins	-21.17	1.13	5.41	1.73				Barley Proteins	-20.99	1.25539	5.94642	1.71874
Barley Energy	-18.67	1.13						Barley Energy	-18.49	1.25539
Wheat Proteins	-20.21	0.91	5.32686	1.66016				Wheat Proteins	-20.5	1.21779	4.21714	0.809378
Wheat Energy	-17.71	0.91						Wheat Energy	-18	1.21779
Domestic animal meat Proteins	-21.22	0.61	10.93	0.68				Domestic animal meat Proteins	-21.4	0.94896	6.702	1.16299
Domestic meat Energy	-27.22	0.61						Domestic meat Energy	-27.4	0.94896
Wild animal meat Protein	-21.59	0.04	6.56	1.09				Wild animal meat Protein	-21.77	0.45	4.31	0.183848
Wild animal meat Engergy	-27.59	0.04						Wild animal meat Engergy	-27.77	0.45
Concentrations
	Proteins	Unc.	Energy	Unc.
Barley	10	2.5	90	2.5
Wheat	10	2.5	90	2.5
Herbivore meat	30	2.5	70	2.5
Dear meat	30	2.5	70	2.5
Results (Estimates on source/food contribution)
No Priors
Target/Consumer	Source/Food	Mean (%)	sd (%)	2.5pc (%)	median (%)	97.5pc (%)		Target/Consumer	Source/Food	Mean (%)	sd (%)	2.5pc (%)	median (%)	97.5pc (%)
Bastida adult	Barley	35.83	22.73	1.947	33.16	80.26		Gatas adult	Barley	38.59	22.4	2.29	38.66	79.95
	Wheat	43.22	21.89	3.412	45	80.69			Wheat	35	21.31	1.906	34.8	75.15
	Domestic animal meat	10.41	7.582	0.4852	8.872	28.18			Domestic animal meat	14.78	10.19	0.6404	13.24	37.65
	Wild animals meat	10.54	7.799	0.4172	9.015	29.1			Wild animals meat	11.63	8.488	0.4253	10.17	31.71
Priors: Barley dominates over wheat and domestic animal meat dominates over wild animal meat
Target/Consumer	Source/Food	Mean (%)	sd (%)	2.5pc (%)	median (%)	97.5pc (%)		Target/Consumer	Source/Food	Mean (%)	sd (%)	2.5pc (%)	median (%)	97.5pc (%)
Bastida adult	Barley	59.06	12.87	37.88	57.74	85.11		Gatas adult	Barley	54.47	12.93	33.4	52.91	80.3
	Wheat	21.9	11.91	1.266	22.47	42.42			Wheat	19.79	11.11	1.143	20.25	39.31
	Domestic animal meat	14.04	6.787	3.036	13.2	29.19			Domestic animal meat	19.4	8.543	5.544	18.52	38.73
	Wild animals meat	5.009	3.858	0.1791	4.224	14.33			Wild animals meat	6.342	4.591	0.2412	5.452	16.77
Priors: Barley is nine times more frequent than wheat and domestic animal meat dominates over wild animal meat
Target/Consumer	Source/Food	Mean (%)	sd (%)	2.5pc (%)	median (%)	97.5pc (%)		Target/Consumer	Source/Food	Mean (%)	sd (%)	2.5pc (%)	median (%)	97.5pc (%)
Bastida adult	Barley	76.55	8.742	58.55	77.04	92.45		Gatas adult	Barley	71.39	9.869	51.9	71.56	89.56
	Wheat	4.186	2.383	0.2698	4.192	8.401			Wheat	3.929	2.256	0.2086	3.91	7.972
	Domestic animal meat	14.23	6.974	2.971	13.41	29.78			Domestic animal meat	18.43	8.653	4.173	17.38	37.74
	Wild animals meat	5.039	3.872	0.1952	4.196	14.15			Wild animals meat	6.253	4.526	0.2349	5.423	16.64
